# Supplementary material for: Pneumococcal Serotypes Associated with Community-Acquired Pneumonia Hospitalizations in Adults in Spain, 2016–2020: The CAPA Study
Source: Microorganisms. 2023 Nov 16;11(11):2781. doi: 10.3390/microorganisms11112781 (PMC10673231; doi:10.3390/microorganisms11112781)
Supplement: Supplementary file 1 [file microorganisms-11-02781-s001.zip]

Archive with 1 entries (1 files):
- microorganisms-2694719-supplementary.pdf
